# Supplementary material for: Using Collaborative Partnerships to Engage Firefighters in Rural Communities
Source: Int J Environ Res Public Health. 2022 Feb 11;19(4):2009. doi: 10.3390/ijerph19042009 (PMC8871703; doi:10.3390/ijerph19042009)
Supplement: Supplementary file 1 [file ijerph-19-02009-s001.zip]

Archive with 1 entries (1 files):
- ijerph-1551309-supplementary.pdf
